# Supplementary material for: Genetic variability in the E6 and E7 oncogenes of HPV52 and its prevalence in the Taizhou area, China
Source: Virol J. 2022 Nov 22;19:194. doi: 10.1186/s12985-022-01929-5 (PMC9682741; doi:10.1186/s12985-022-01929-5)
Supplement: Supplementary file 1 — Additional file 1. Clinical data for HPV52 study in Taizhou area, China. [file 12985_2022_1929_MOESM1_ESM.xlsx]

## Sheet: Nucleotide variations of E6,E7
DNA NO.	Clinic number	Age	HPV type	HPV52 variants	sublineages	Nucleotide variations of E6 and E7 genes
1	5000148257	42	HPV52 positive	52CNTZ18	B												G350T			A379G													C751T	A801G			A843G
2	119996572	44	HPV52 positive	52CNTZ05	B												G350T			A379G													C751T	A801G
3	5001283095	40	HPV52 positive	52CNTZ05	B												G350T			A379G													C751T	A801G
4	9993375	40	HPV52 positive	52CNTZ17	B												G350T			A379G													C751T	A801G					A849C
5	5000012674	29	HPV52 positive	52CNTZ05	B												G350T			A379G													C751T	A801G
6	5001291524	38	HPV52 positive	52CNTZ05	B												G350T			A379G													C751T	A801G
7	5001292171	42	HPV52 positive	52CNTZ05	B												G350T			A379G													C751T	A801G
8	0999801495	52	HPV52 positive	52CNTZ05	B												G350T			A379G													C751T	A801G
9	00767243	47	HPV52 positive	52CNTZ23	B												G350T		A378C	A379G	C467A												C751T	A801G
10	1600082457	30	HPV52 positive	52CNTZ26	C2				C237T								G350T					A530G	T573A			C662T		A706G	G707A	T727G	C733T	G742A		A801G				T848G
11	5001295452	24	HPV52 positive	52CNTZ09	B										T338C		G350T	G356A		A379G													C751T	A801G
12	260055096	49	HPV52 positive	52CNTZ05	B												G350T			A379G													C751T	A801G
13	0500017640	36	HPV52 positive	52CNTZ12	B												G350T	G356A		A379G													C751T	A801G
14	5000052483	40	HPV52 positive	52CNTZ27	A1
15	5001302731	75	HPV52 positive	52CNTZ05	B												G350T			A379G													C751T	A801G
16	5000539898	42	HPV52 positive	52CNTZ12	B												G350T	G356A		A379G													C751T	A801G
17	119997014	41	HPV52 positive	52CNTZ05	B												G350T			A379G													C751T	A801G
18	5001085783	19	HPV52 positive	52CNTZ12	B												G350T	G356A		A379G													C751T	A801G
19	5001267500	27	HPV52 positive	52CNTZ12	B												G350T	G356A		A379G													C751T	A801G
20	119997078	44	HPV52 positive	52CNTZ05	B												G350T			A379G													C751T	A801G
21	5001303632	39	HPV52 positive	52CNTZ05	B												G350T			A379G													C751T	A801G
22	5001225537	30	HPV52 positive	52CNTZ05	B												G350T			A379G													C751T	A801G
23	119997059	52	HPV52 positive	52CNTZ16	B											A347G	G350T			A379G													C751T	A801G
24	119997395	51	HPV52 positive	52CNTZ05	B												G350T			A379G													C751T	A801G
25	1194069	27	HPV52 positive	52CNTZ21	B												G350T		A378G	A379G													C751T	A801G
26	0800058056	30	HPV52 positive	52CNTZ12	B												G350T	G356A		A379G													C751T	A801G
27	119997465	40	HPV52 positive	52CNTZ05	B												G350T			A379G													C751T	A801G
28	119997467	32	HPV52 positive	52CNTZ05	B												G350T			A379G													C751T	A801G
29	450018911	37	HPV52 positive	52CNTZ12	B												G350T	G356A		A379G													C751T	A801G
30	660023403	43	HPV52 positive	52CNTZ05	B												G350T			A379G													C751T	A801G
31	370035337	28	HPV52 positive	52CNTZ05	B												G350T			A379G													C751T	A801G
32	5001327555	44	HPV52 positive	52CNTZ05	B												G350T			A379G													C751T	A801G
33	5000659206	49	HPV52 positive	52CNTZ14	B	G108C											G350T			A379G													C751T	A801G
34	442032026	44	HPV52 positive	52CNTZ05	B												G350T			A379G													C751T	A801G
35	5000278176	41	HPV52 positive	52CNTZ12	B												G350T	G356A		A379G													C751T	A801G
36	5001317507	20	HPV52 positive	52CNTZ05	B												G350T			A379G													C751T	A801G
37	140022958	58	HPV52 positive	52CNTZ12	B												G350T	G356A		A379G													C751T	A801G
38	300038094	50	HPV52 positive	52CNTZ17	B												G350T			A379G													C751T	A801G					A849C
39	442053397	32	HPV52 positive	52CNTZ05	B												G350T			A379G													C751T	A801G
40	2000063183	38	HPV52 positive	52CNTZ05	B												G350T			A379G													C751T	A801G
41	00759289	51	HPV52 positive	52CNTZ17	B												G350T			A379G													C751T	A801G					A849C
42	442048271	48	HPV52 positive	52CNTZ05	B												G350T			A379G													C751T	A801G
43	5001236829	49	HPV52 positive	52CNTZ05	B												G350T			A379G													C751T	A801G
44	330074068	47	HPV52 positive	52CNTZ23	B												G350T		A378C	A379G	C467A												C751T	A801G
45	640024041	30	HPV52 positive	52CNTZ05	B												G350T			A379G													C751T	A801G
46	5000593804	56	HPV52 positive	52CNTZ19	B3				C237T								G350T			A379G					C595T								C751T	A801G
47	5001360795	31	HPV52 positive	52CNTZ05	B												G350T			A379G													C751T	A801G
48	119998252	52	HPV52 positive	52CNTZ17	B												G350T			A379G													C751T	A801G					A849C
49	442055078	43	HPV52 positive	52CNTZ12	B												G350T	G356A		A379G													C751T	A801G
50	5000253068	38	HPV52 positive	52CNTZ05	B												G350T			A379G													C751T	A801G
51	442041895	22	HPV52 positive	52CNTZ12	B												G350T	G356A		A379G													C751T	A801G
52	1600065529	43	HPV52 positive	52CNTZ12	B												G350T	G356A		A379G													C751T	A801G
53	5000565257	42	HPV52 positive	52CNTZ12	B												G350T	G356A		A379G													C751T	A801G
54	442034493	27	HPV52 positive	52CNTZ05	B												G350T			A379G													C751T	A801G
55	5000031688	29	HPV52 positive	52CNTZ12	B												G350T	G356A		A379G													C751T	A801G
56	119998412	35	HPV52 positive	52CNTZ05	B												G350T			A379G													C751T	A801G
57	310049637	45	HPV52 positive	52CNTZ12	B												G350T	G356A		A379G													C751T	A801G
58	300083197	40	HPV52 positive	52CNTZ05	B												G350T			A379G													C751T	A801G
59	5000675026	40	HPV52 positive	52CNTZ07	B									T329C			G350T			A379G													C751T	A801G
60	5000056111	40	HPV52 positive	52CNTZ05	B												G350T			A379G													C751T	A801G
61	5001248408	31	HPV52 positive	52CNTZ05	B												G350T			A379G													C751T	A801G
62	5001382270	46	HPV52 positive	52CNTZ05	B												G350T			A379G													C751T	A801G
63	115880080	40	HPV52 positive	52CNTZ12	B												G350T	G356A		A379G													C751T	A801G
64	5000122981	24	HPV52 positive	52CNTZ05	B												G350T			A379G													C751T	A801G
65	5001174152	36	HPV52 positive	52CNTZ18	B												G350T			A379G													C751T	A801G			A843G
66	5001178848	49	HPV52 positive	52CNTZ05	B												G350T			A379G													C751T	A801G
67	5001187207	29	HPV52 positive	52CNTZ05	B												G350T			A379G													C751T	A801G
68	441009639	31	HPV52 positive	52CNTZ27	A1
69	90213260	47	HPV52 positive	52CNTZ17	B												G350T			A379G													C751T	A801G					A849C
70	420017492	58	HPV52 positive	52CNTZ05	B												G350T			A379G													C751T	A801G
71	442039148	26	HPV52 positive	52CNTZ05	B												G350T			A379G													C751T	A801G
72	5001197113	20	HPV52 positive	52CNTZ05	B												G350T			A379G													C751T	A801G
73	310053912	53	HPV52 positive	52CNTZ12	B												G350T	G356A		A379G													C751T	A801G
74	5001197606	26	HPV52 positive	52CNTZ25	C2												G350T					A530G	T573A			C662T		A706G	G707A	T727G	C733T	G742A		A801G				T848G
75	830006267	37	HPV52 positive	52CNTZ05	B												G350T			A379G													C751T	A801G
76	5000775803	49	HPV52 positive	52CNTZ05	B												G350T			A379G													C751T	A801G
77	119880868	43	HPV52 positive	52CNTZ12	B												G350T	G356A		A379G													C751T	A801G
78	121830218	29	HPV52 positive	52CNTZ05	B												G350T			A379G													C751T	A801G
79	280040281	33	HPV52 positive	52CNTZ05	B												G350T			A379G													C751T	A801G
80	5000414775	32	HPV52 positive	52CNTZ05	B												G350T			A379G													C751T	A801G
81	5001817909	36	HPV52 positive	52CNTZ04	B												G350T			A379G													C751T	A801G	A822G
82	119880889	42	HPV52 positive	52CNTZ12	B												G350T	G356A		A379G													C751T	A801G
83	140026035	42	HPV52 positive	52CNTZ05	B												G350T			A379G													C751T	A801G
84	5001496720	50	HPV52 positive	52CNTZ17	B												G350T			A379G													C751T	A801G					A849C
85	600058547	47	HPV52 positive	52CNTZ05	B												G350T			A379G													C751T	A801G
86	5001805587	44	HPV52 positive	52CNTZ05	B												G350T			A379G													C751T	A801G
87	5000535078	54	HPV52 positive	52CNTZ05	B												G350T			A379G													C751T	A801G
88	5000765661	29	HPV52 positive	52CNTZ05	B												G350T			A379G													C751T	A801G
89	123690169	32	HPV52 positive	52CNTZ12	B												G350T	G356A		A379G													C751T	A801G
90	5000497606	40	HPV52 positive	52CNTZ12	B												G350T	G356A		A379G													C751T	A801G
91	11783803	28	HPV52 positive	52CNTZ05	B												G350T			A379G													C751T	A801G
92	5600351604	33	HPV52 positive	52CNTZ12	B												G350T	G356A		A379G													C751T	A801G
93	280037544	30	HPV52 positive	52CNTZ05	B												G350T			A379G													C751T	A801G
94	5000571253	39	HPV52 positive	52CNTZ13	B												G350T			A379G				T582G									C751T	A801G
95	1109289	48	HPV52 positive	52CNTZ05	B												G350T			A379G													C751T	A801G
96	260053874	36	HPV52 positive	52CNTZ25	C2												G350T					A530G	T573A			C662T		A706G	G707A	T727G	C733T	G742A		A801G				T848G
97	390090472	41	HPV52 positive	52CNTZ23	B												G350T		A378C	A379G	C467A												C751T	A801G
98	5000115693	43	HPV52 positive	52CNTZ12	B												G350T	G356A		A379G													C751T	A801G
99	99968851	22	HPV52 positive	52CNTZ27	A1
100	5000618989	62	HPV52 positive	52CNTZ05	B												G350T			A379G													C751T	A801G
101	5000618970	32	HPV52 positive	/
102	697424	50	HPV52 positive	52CNTZ11	B		A180C										G350T	G356A		A379G													C751T	A801G
103	5000550261	42	HPV52 positive	52CNTZ05	B												G350T			A379G													C751T	A801G
104	441006715	42	HPV52 positive	52CNTZ12	B												G350T	G356A		A379G													C751T	A801G
105	5000202167	33	HPV52 positive	52CNTZ05	B												G350T			A379G													C751T	A801G
106	5000618446	51	HPV52 positive	/
107	5000656287	41	HPV52 positive	52CNTZ12	B												G350T	G356A		A379G													C751T	A801G
108	5000067112	58	HPV52 positive	52CNTZ12	B												G350T	G356A		A379G													C751T	A801G
109	441009376	33	HPV52 positive	52CNTZ05	B												G350T			A379G													C751T	A801G
110	5000679781	50	HPV52 positive	/
111	5000679677	24	HPV52 positive	52CNTZ05	B												G350T			A379G													C751T	A801G
112	1045693	41	HPV52 positive	52CNTZ05	B												G350T			A379G													C751T	A801G
113	5001029749	41	HPV52 positive	/
114	5001041533	41	HPV52 positive	52CNTZ05	B												G350T			A379G													C751T	A801G
115	330053821	49	HPV52 positive	52CNTZ05	B												G350T			A379G													C751T	A801G
116	442017816	31	HPV52 positive	52CNTZ05	B												G350T			A379G													C751T	A801G
117	442017762	39	HPV52 positive	52CNTZ12	B												G350T	G356A		A379G													C751T	A801G
118	442016349	48	HPV52 positive	52CNTZ05	B												G350T			A379G													C751T	A801G
119	0800031617	45	HPV52 positive	52CNTZ12	B												G350T	G356A		A379G													C751T	A801G
120	00749484/5001086179	45	HPV52 positive	52CNTZ05	B												G350T			A379G													C751T	A801G
121	5000703460	62	HPV52 positive	52CNTZ05	B												G350T			A379G													C751T	A801G
122	300023045	50	HPV52 positive	52CNTZ05	B												G350T			A379G													C751T	A801G
123	5001100346	41	HPV52 positive	52CNTZ05	B												G350T			A379G													C751T	A801G
124	330033916	36	HPV52 positive	/
125	380083166	51	HPV52 positive	52CNTZ12	B												G350T	G356A		A379G													C751T	A801G
126	119994534	48	HPV52 positive	/
127	280039687	30	HPV52 positive	52CNTZ05	B												G350T			A379G													C751T	A801G
128	5001105695	42	HPV52 positive	52CNTZ21	B												G350T		A378G	A379G													C751T	A801G
129	570010522	45	HPV52 positive	52CNTZ05	B												G350T			A379G													C751T	A801G
130	660037462	44	HPV52 positive	52CNTZ05	B												G350T			A379G													C751T	A801G
131	630038840	45	HPV52 positive	52CNTZ05	B												G350T			A379G													C751T	A801G
132	1193749	44	HPV52 positive	52CNTZ05	B												G350T			A379G													C751T	A801G
133	610036200	41	HPV52 positive	52CNTZ05	B												G350T			A379G													C751T	A801G
134	5000167235	53	HPV52 positive	52CNTZ05	B												G350T			A379G													C751T	A801G
135	5000166855	49	HPV52 positive	52CNTZ21	B												G350T		A378G	A379G													C751T	A801G
136	99967685	22	HPV52 positive	52CNTZ26	C2				C237T								G350T					A530G	T573A			C662T		A706G	G707A	T727G	C733T	G742A		A801G				T848G
137	1200045329	57	HPV52 positive	52CNTZ12	B												G350T	G356A		A379G													C751T	A801G
138	5600354590	33	HPV52 positive	52CNTZ05	B												G350T			A379G													C751T	A801G
139	5000177425	34	HPV52 positive	52CNTZ05	B												G350T			A379G													C751T	A801G
140	1600112710	44	HPV52 positive	52CNTZ12	B												G350T	G356A		A379G													C751T	A801G
141	550011913	37	HPV52 positive	52CNTZ05	B												G350T			A379G													C751T	A801G
142	1178380	28	HPV52 positive	52CNTZ05	B												G350T			A379G													C751T	A801G
143	1182796	51	HPV52 positive	52CNTZ05	B												G350T			A379G													C751T	A801G
144	5000083745	41	HPV52 positive	52CNTZ05	B												G350T			A379G													C751T	A801G
145	620048709	48	HPV52 positive	52CNTZ12	B												G350T	G356A		A379G													C751T	A801G
146	630020231	55	HPV52 positive	52CNTZ27	A1
147	5000089629	29	HPV52 positive	52CNTZ19	B3				C237T								G350T			A379G					C595T								C751T	A801G
148	101819395	30	HPV52 positive	52CNTZ05	B												G350T			A379G													C751T	A801G
149	380015208	65	HPV52 positive	52CNTZ05	B												G350T			A379G													C751T	A801G
150	470044654	29	HPV52 positive	52CNTZ05	B												G350T			A379G													C751T	A801G
151	2000087871	21	HPV52 positive	52CNTZ05	B												G350T			A379G													C751T	A801G
152	5000099099	44	HPV52 positive	52CNTZ05	B												G350T			A379G													C751T	A801G
153	630010644	28	HPV52 positive	/
154	1031447	38	HPV52 positive	52CNTZ05	B												G350T			A379G													C751T	A801G
155	250060143	56	HPV52 positive	52CNTZ05	B												G350T			A379G													C751T	A801G
156	5000194772	40	HPV52 positive	/
157	1195934	41	HPV52 positive	/
158	330055411	38	HPV52 positive	52CNTZ12	B												G350T	G356A		A379G													C751T	A801G
159	5000133909	26	HPV52 positive	52CNTZ12	B												G350T	G356A		A379G													C751T	A801G
160	00724165	53	HPV52 positive	/
161	560012447	49	HPV52 positive	52CNTZ05	B												G350T			A379G													C751T	A801G
162	1215202	52	HPV52 positive	52CNTZ12	B												G350T	G356A		A379G													C751T	A801G
163	117400030	43	HPV52 positive	52CNTZ05	B												G350T			A379G													C751T	A801G
164	150077332	21	HPV52 positive	/
165	00728205	31	HPV52 positive	/
166	00729657	38	HPV52 positive	52CNTZ05	B												G350T			A379G													C751T	A801G
167	370045841	46	HPV52 positive	52CNTZ05	B												G350T			A379G													C751T	A801G
168	5000055646	49	HPV52 positive	52CNTZ08	B					G267A							G350T			A379G													C751T	A801G
169	5000979349	53	HPV52 positive	52CNTZ21	B												G350T		A378G	A379G													C751T	A801G
170	5000671666	23	HPV52 positive	52CNTZ05	B												G350T			A379G													C751T	A801G
171	5001057929	52	HPV52 positive	52CNTZ12	B												G350T	G356A		A379G													C751T	A801G
172	90010795	48	HPV52 positive	52CNTZ05	B												G350T			A379G													C751T	A801G
173	110060386	42	HPV52 positive	52CNTZ12	B												G350T	G356A		A379G													C751T	A801G
174	5000608347	47	HPV52 positive	52CNTZ05	B												G350T			A379G													C751T	A801G
175	5000519400	46	HPV52 positive	52CNTZ21	B												G350T		A378G	A379G													C751T	A801G
176	90011124	51	HPV52 positive	52CNTZ05	B												G350T			A379G													C751T	A801G
177	5000395293	45	HPV52 positive	52CNTZ05	B												G350T			A379G													C751T	A801G
178	5001712325	44	HPV52 positive	52CNTZ05	B												G350T			A379G													C751T	A801G
179	442143230	41	HPV52 positive	52CNTZ05	B												G350T			A379G													C751T	A801G
180	5000966028	60	HPV52 positive	52CNTZ05	B												G350T			A379G													C751T	A801G
181	90007106	26	HPV52 positive	52CNTZ05	B												G350T			A379G													C751T	A801G
182	140036137	34	HPV52 positive	52CNTZ05	B												G350T			A379G													C751T	A801G
183	5000356322	49	HPV52 positive	52CNTZ12	B												G350T	G356A		A379G													C751T	A801G
184	5000315050	35	HPV52 positive	52CNTZ12	B												G350T	G356A		A379G													C751T	A801G
185	5000342280	33	HPV52 positive	52CNTZ22	B												G350T		A378C	A379G													C751T	A801G
186	290028354	52	HPV52 positive	52CNTZ05	B												G350T			A379G													C751T	A801G
187	840017152	28	HPV52 positive	52CNTZ16	B											A347G	G350T			A379G													C751T	A801G
188	1600101906	41	HPV52 positive	52CNTZ05	B												G350T			A379G													C751T	A801G
189	5001293476	45	HPV52 positive	52CNTZ05	B												G350T			A379G													C751T	A801G
190	5001825296	42	HPV52 positive	52CNTZ23	B												G350T		A378C	A379G	C467A												C751T	A801G
191	450019931	44	HPV52 positive	52CNTZ05	B												G350T			A379G													C751T	A801G
192	900091229	38	HPV52 positive	52CNTZ05	B												G350T			A379G													C751T	A801G
193	5000353418	40	HPV52 positive	52CNTZ05	B												G350T			A379G													C751T	A801G
194	5001337194	35	HPV52 positive	52CNTZ05	B												G350T			A379G													C751T	A801G
195	5001854525	47	HPV52 positive	52CNTZ05	B												G350T			A379G													C751T	A801G
196	510051360	54	HPV52 positive	52CNTZ12	B												G350T	G356A		A379G													C751T	A801G
197	5000721112	30	HPV52 positive	52CNTZ05	B												G350T			A379G													C751T	A801G
198	5000558032	41	HPV52 positive	52CNTZ12	B												G350T	G356A		A379G													C751T	A801G
199	480014812	39	HPV52 positive	52CNTZ25	C2												G350T					A530G	T573A			C662T		A706G	G707A	T727G	C733T	G742A		A801G				T848G
200	5000511835	34	HPV52 positive	52CNTZ12	B												G350T	G356A		A379G													C751T	A801G
201	390040763	58	HPV52 positive	52CNTZ05	B												G350T			A379G													C751T	A801G
202	480016764	33	HPV52 positive	52CNTZ05	B												G350T			A379G													C751T	A801G
203	009016072	67	HPV52 positive	52CNTZ05	B												G350T			A379G													C751T	A801G
204	310043116	53	HPV52 positive	52CNTZ05	B												G350T			A379G													C751T	A801G
205	670036685	30	HPV52 positive	52CNTZ20	B												G350T			A379G												G742A	C751T	A801G
206	660051212	46	HPV52 positive	52CNTZ12	B												G350T	G356A		A379G													C751T	A801G
207	710029222	40	HPV52 positive	52CNTZ05	B												G350T			A379G													C751T	A801G
208	350006355	53	HPV52 positive	52CNTZ05	B												G350T			A379G													C751T	A801G
209	1000039581	52	HPV52 positive	52CNTZ17	B												G350T			A379G													C751T	A801G					A849C
210	070054120	53	HPV52 positive	52CNTZ17	B												G350T			A379G													C751T	A801G					A849C
211	290026767	38	HPV52 positive	52CNTZ05	B												G350T			A379G													C751T	A801G
212	300080111	42	HPV52 positive	52CNTZ12	B												G350T	G356A		A379G													C751T	A801G
213	610034995	29	HPV52 positive	52CNTZ05	B												G350T			A379G													C751T	A801G
214	5000820081	48	HPV52 positive	52CNTZ17	B												G350T			A379G													C751T	A801G					A849C
215	5001833678	45	HPV52 positive	52CNTZ05	B												G350T			A379G													C751T	A801G
216	5000830221	40	HPV52 positive	52CNTZ25	C2												G350T					A530G	T573A			C662T		A706G	G707A	T727G	C733T	G742A		A801G				T848G
217	5001399710	19	HPV52 positive	52CNTZ05	B												G350T			A379G													C751T	A801G
218	1081990	41	HPV52 positive	52CNTZ12	B												G350T	G356A		A379G													C751T	A801G
219	840006609	43	HPV52 positive	52CNTZ12	B												G350T	G356A		A379G													C751T	A801G
220	610021122	39	HPV52 positive	52CNTZ05	B												G350T			A379G													C751T	A801G
221	5000441861	50	HPV52 positive	52CNTZ13	B												G350T			A379G				T582G									C751T	A801G
222	5001674906	47	HPV52 positive	52CNTZ05	B												G350T			A379G													C751T	A801G
223	5000758893	29	HPV52 positive	52CNTZ05	B												G350T			A379G													C751T	A801G
224	5001954400	34	HPV52 positive	52CNTZ05	B												G350T			A379G													C751T	A801G
225	600035066	41	HPV52 positive	52CNTZ05	B												G350T			A379G													C751T	A801G
226	5001072864	40	HPV52 positive	52CNTZ05	B												G350T			A379G													C751T	A801G
227	5000751942	29	HPV52 positive	52CNTZ12	B												G350T	G356A		A379G													C751T	A801G
228	5001963783	49	HPV52 positive	52CNTZ05	B												G350T			A379G													C751T	A801G
229	5001184121	38	HPV52 positive	52CNTZ12	B												G350T	G356A		A379G													C751T	A801G
230	5001970538	39	HPV52 positive	52CNTZ05	B												G350T			A379G													C751T	A801G
231	620033982	48	HPV52 positive	52CNTZ21	B												G350T		A378G	A379G													C751T	A801G
232	5000172469	32	HPV52 positive	52CNTZ05	B												G350T			A379G													C751T	A801G
233	5000873846	36	HPV52 positive	52CNTZ05	B												G350T			A379G													C751T	A801G
234	410018508	30	HPV52 positive	52CNTZ03	B						T292G						G350T			A379G													C751T	A801G
235	300009565	36	HPV52 positive	52CNTZ12	B												G350T	G356A		A379G													C751T	A801G
236	5000811479	45	HPV52 positive	52CNTZ05	B												G350T			A379G													C751T	A801G
237	5000468830	48	HPV52 positive	/
238	442044755	31	HPV52 positive	52CNTZ12	B												G350T	G356A		A379G													C751T	A801G
239	410026866	46	HPV52 positive	52CNTZ05	B												G350T			A379G													C751T	A801G
240	5000874142	35	HPV52 positive	52CNTZ05	B												G350T			A379G													C751T	A801G
241	5000028015	52	HPV52 positive	52CNTZ05	B												G350T			A379G													C751T	A801G
242	442060263	33	HPV52 positive	52CNTZ05	B												G350T			A379G													C751T	A801G
243	5001899567	48	HPV52 positive	52CNTZ05	B												G350T			A379G													C751T	A801G
244	0600043537	59	HPV52 positive	52CNTZ12	B												G350T	G356A		A379G													C751T	A801G
245	560027104	37	HPV52 positive	52CNTZ05	B												G350T			A379G													C751T	A801G
246	410038614	48	HPV52 positive	52CNTZ21	B												G350T		A378G	A379G													C751T	A801G
247	442085580	38	HPV52 positive	52CNTZ05	B												G350T			A379G													C751T	A801G
248	5000418057	26	HPV52 positive	52CNTZ12	B												G350T	G356A		A379G													C751T	A801G
249	5001856278	32	HPV52 positive	52CNTZ05	B												G350T			A379G													C751T	A801G
250	5000791450	41	HPV52 positive	52CNTZ05	B												G350T			A379G													C751T	A801G
251	1200055540	45	HPV52 positive	52CNTZ05	B												G350T			A379G													C751T	A801G
252	5000928141	36	HPV52 positive	52CNTZ21	B												G350T		A378G	A379G													C751T	A801G
253	5001963845	35	HPV52 positive	52CNTZ05	B												G350T			A379G													C751T	A801G
254	5001840464	25	HPV52 positive	52CNTZ05	B												G350T			A379G													C751T	A801G
255	070044447	51	HPV52 positive	52CNTZ05	B												G350T			A379G													C751T	A801G
256	5000849545	32	HPV52 positive	52CNTZ05	B												G350T			A379G													C751T	A801G
257	5002055150	45	HPV52 positive	52CNTZ26	C2				C237T								G350T					A530G	T573A			C662T		A706G	G707A	T727G	C733T	G742A		A801G				T848G
258	9993251	45	HPV52 positive	52CNTZ05	B												G350T			A379G													C751T	A801G
259	5001697520	43	HPV52 positive	52CNTZ12	B												G350T	G356A		A379G													C751T	A801G
260	5001895369	21	HPV52 positive	52CNTZ05	B												G350T			A379G													C751T	A801G
261	5000797625	38	HPV52 positive	52CNTZ10	B												G350T	G356A		A379G													C751T	A801G		C834T
262	5001911793	34	HPV52 positive	52CNTZ05	B												G350T			A379G													C751T	A801G
263	442163845	35	HPV52 positive	52CNTZ12	B												G350T	G356A		A379G													C751T	A801G
264	630003657	46	HPV52 positive	52CNTZ05	B												G350T			A379G													C751T	A801G
265	110032132	40	HPV52 positive	52CNTZ12	B												G350T	G356A		A379G													C751T	A801G
266	5000432345	32	HPV52 positive	52CNTZ05	B												G350T			A379G													C751T	A801G
267	330047573	61	HPV52 positive	52CNTZ12	B												G350T	G356A		A379G													C751T	A801G
268	5001885610	57	HPV52 positive	52CNTZ05	B												G350T			A379G													C751T	A801G
269	5001859210	34	HPV52 positive	52CNTZ05	B												G350T			A379G													C751T	A801G
270	5002003422	44	HPV52 positive	52CNTZ05	B												G350T			A379G													C751T	A801G
271	5001014337	35	HPV52 positive	52CNTZ05	B												G350T			A379G													C751T	A801G
272	5001740961	52	HPV52 positive	52CNTZ05	B												G350T			A379G													C751T	A801G
273	5001101879	27	HPV52 positive	52CNTZ05	B												G350T			A379G													C751T	A801G
274	150070504	48	HPV52 positive	52CNTZ05	B												G350T			A379G													C751T	A801G
275	5000511353	56	HPV52 positive	52CNTZ05	B												G350T			A379G													C751T	A801G
276	530038759	47	HPV52 positive	52CNTZ05	B												G350T			A379G													C751T	A801G
277	5000933912	53	HPV52 positive	52CNTZ17	B												G350T			A379G													C751T	A801G					A849C
278	5000169466	42	HPV52 positive	52CNTZ05	B												G350T			A379G													C751T	A801G
279	5001547354	30	HPV52 positive	52CNTZ05	B												G350T			A379G													C751T	A801G
280	5001120478	22	HPV52 positive	52CNTZ05	B												G350T			A379G													C751T	A801G
281	5001657166	23	HPV52 positive	52CNTZ05	B												G350T			A379G													C751T	A801G
282	5000422066	28	HPV52 positive	52CNTZ05	B												G350T			A379G													C751T	A801G
283	5002105595	48	HPV52 positive	52CNTZ05	B												G350T			A379G													C751T	A801G
284	840035174	57	HPV52 positive	52CNTZ05	B												G350T			A379G													C751T	A801G
285	5001676154	40	HPV52 positive	52CNTZ05	B												G350T			A379G													C751T	A801G
286	5001707384	47	HPV52 positive	52CNTZ12	B												G350T	G356A		A379G													C751T	A801G
287	5000254201	50	HPV52 positive	52CNTZ05	B												G350T			A379G													C751T	A801G
288	1172603	43	HPV52 positive	52CNTZ05	B												G350T			A379G													C751T	A801G
289	5001246522	44	HPV52 positive	/
290	1600107966	47	HPV52 positive	52CNTZ05	B												G350T			A379G													C751T	A801G
291	5001191444	63	HPV52 positive	52CNTZ05	B												G350T			A379G													C751T	A801G
292	5001446310	39	HPV52 positive	52CNTZ12	B												G350T	G356A		A379G													C751T	A801G
293	5000477441	49	HPV52 positive	52CNTZ05	B												G350T			A379G													C751T	A801G
294	110076108	38	HPV52 positive	52CNTZ05	B												G350T			A379G													C751T	A801G
295	5001943688	32	HPV52 positive	52CNTZ05	B												G350T			A379G													C751T	A801G
296	330038126	54	HPV52 positive	52CNTZ12	B												G350T	G356A		A379G													C751T	A801G
297	5001329923	49	HPV52 positive	52CNTZ05	B												G350T			A379G													C751T	A801G
298	630037512	49	HPV52 positive	52CNTZ12	B												G350T	G356A		A379G													C751T	A801G
299	5001483302	44	HPV52 positive	52CNTZ05	B												G350T			A379G													C751T	A801G
300	5000022828	64	HPV52 positive	52CNTZ02	B							T309C					G350T			A379G													C751T	A801G
301	5001038083	56	HPV52 positive	52CNTZ05	B												G350T			A379G													C751T	A801G
302	1050526	40	HPV52 positive	52CNTZ10	B												G350T	G356A		A379G													C751T	A801G		C834T
303	5001266011	40	HPV52 positive	52CNTZ05	B												G350T			A379G													C751T	A801G
304	0900049074	49	HPV52 positive	52CNTZ05	B												G350T			A379G													C751T	A801G
305	5002101899	30	HPV52 positive	52CNTZ05	B												G350T			A379G													C751T	A801G
306	5000350659	23	HPV52 positive	52CNTZ05	B												G350T			A379G													C751T	A801G
307	441005965	63	HPV52 positive	52CNTZ05	B												G350T			A379G													C751T	A801G
308	5000948754	31	HPV52 positive	52CNTZ12	B												G350T	G356A		A379G													C751T	A801G
309	5000784710	36	HPV52 positive	52CNTZ12	B												G350T	G356A		A379G													C751T	A801G
310	5001251249	37	HPV52 positive	52CNTZ12	B												G350T	G356A		A379G													C751T	A801G
311	5001118332	26	HPV52 positive	52CNTZ15	B												G350T			A379G							G664A						C751T	A801G
312	9000523375	46	HPV52 positive	52CNTZ05	B												G350T			A379G													C751T	A801G
313	5002085144	32	HPV52 positive	52CNTZ12	B												G350T	G356A		A379G													C751T	A801G
314	5001433618	31	HPV52 positive	52CNTZ01	B			T191C									G350T			A379G													C751T	A801G
315	5000395148	43	HPV52 positive	52CNTZ05	B												G350T			A379G													C751T	A801G
316	5002281195	46	HPV52 positive	52CNTZ12	B												G350T	G356A		A379G													C751T	A801G
317	510044101	44	HPV52 positive	52CNTZ05	B												G350T			A379G													C751T	A801G
318	5000372085	38	HPV52 positive	52CNTZ05	B												G350T			A379G													C751T	A801G
319	5000975083	23	HPV52 positive	52CNTZ12	B												G350T	G356A		A379G													C751T	A801G
320	5001504695	41	HPV52 positive	52CNTZ05	B												G350T			A379G													C751T	A801G
321	1000037548	58	HPV52 positive	52CNTZ05	B												G350T			A379G													C751T	A801G
322	5002266783	53	HPV52 positive	52CNTZ05	B												G350T			A379G													C751T	A801G
323	5002292808	46	HPV52 positive	52CNTZ24	B												G350T		A378C														C751T	A801G
324	5001931200	24	HPV52 positive	52CNTZ05	B												G350T			A379G													C751T	A801G
325	450002898	49	HPV52 positive	52CNTZ05	B												G350T			A379G													C751T	A801G
326	442115463	53	HPV52 positive	52CNTZ05	B												G350T			A379G													C751T	A801G
327	5001186364	33	HPV52 positive	52CNTZ06	B								G317A				G350T			A379G													C751T	A801G
328	442015145	28	HPV52 positive	52CNTZ12	B												G350T	G356A		A379G													C751T	A801G
329	5001975812	36	HPV52 positive	52CNTZ12	B												G350T	G356A		A379G													C751T	A801G
330	5000738144	45	HPV52 positive	52CNTZ05	B												G350T			A379G													C751T	A801G
331	442080002	40	HPV52 positive	52CNTZ22	B												G350T		A378C	A379G													C751T	A801G
332	5002298889	58	HPV52 positive	52CNTZ05	B												G350T			A379G													C751T	A801G
333	5001001542	29	HPV52 positive	52CNTZ05	B												G350T			A379G													C751T	A801G
334	660028824	47	HPV52 positive	52CNTZ12	B												G350T	G356A		A379G													C751T	A801G
335	5000382621	26	HPV52 positive	52CNTZ05	B												G350T			A379G													C751T	A801G
336	250080635	38	HPV52 positive	52CNTZ05	B												G350T			A379G													C751T	A801G
337	5002160305	28	HPV52 positive	52CNTZ12	B												G350T	G356A		A379G													C751T	A801G
338	390050378	45	HPV52 positive	52CNTZ05	B												G350T			A379G													C751T	A801G
339	5001450842	37	HPV52 positive	52CNTZ05	B												G350T			A379G													C751T	A801G

## Sheet: Histological Diagnoses Data
DNA NO.	Clinic number	Age	HPV type	HPV52 variants	sublineages	Histological Diagnoses
1	5000148257	42	HPV52 positive	52CNTZ18	B
2	119996572	44	HPV52 positive	52CNTZ05	B
3	5001283095	40	HPV52 positive	52CNTZ05	B	Normal
4	9993375	40	HPV52 positive	52CNTZ17	B
5	5000012674	29	HPV52 positive	52CNTZ05	B
6	5001291524	38	HPV52 positive	52CNTZ05	B	Normal
7	5001292171	42	HPV52 positive	52CNTZ05	B
8	0999801495	52	HPV52 positive	52CNTZ05	B
9	00767243	47	HPV52 positive	52CNTZ23	B	CIN1
10	1600082457	30	HPV52 positive	52CNTZ26	C2	CIN2
11	5001295452	24	HPV52 positive	52CNTZ09	B	Normal
12	260055096	49	HPV52 positive	52CNTZ05	B	Normal
13	0500017640	36	HPV52 positive	52CNTZ12	B	CIN1
14	5000052483	40	HPV52 positive	52CNTZ27	A1	CIN1
15	5001302731	75	HPV52 positive	52CNTZ05	B	Normal
16	5000539898	42	HPV52 positive	52CNTZ12	B
17	119997014	41	HPV52 positive	52CNTZ05	B
18	5001085783	19	HPV52 positive	52CNTZ12	B
19	5001267500	27	HPV52 positive	52CNTZ12	B	CIN3
20	119997078	44	HPV52 positive	52CNTZ05	B	Normal
21	5001303632	39	HPV52 positive	52CNTZ05	B	CIN2
22	5001225537	30	HPV52 positive	52CNTZ05	B	CIN2
23	119997059	52	HPV52 positive	52CNTZ16	B	Normal
24	119997395	51	HPV52 positive	52CNTZ05	B	Normal
25	1194069	27	HPV52 positive	52CNTZ21	B	Normal
26	0800058056	30	HPV52 positive	52CNTZ12	B	Normal
27	119997465	40	HPV52 positive	52CNTZ05	B	Normal
28	119997467	32	HPV52 positive	52CNTZ05	B	Normal
29	450018911	37	HPV52 positive	52CNTZ12	B
30	660023403	43	HPV52 positive	52CNTZ05	B	Normal
31	370035337	28	HPV52 positive	52CNTZ05	B	Normal
32	5001327555	44	HPV52 positive	52CNTZ05	B	Normal
33	5000659206	49	HPV52 positive	52CNTZ14	B	CIN3
34	442032026	44	HPV52 positive	52CNTZ05	B
35	5000278176	41	HPV52 positive	52CNTZ12	B	Normal
36	5001317507	20	HPV52 positive	52CNTZ05	B
37	140022958	58	HPV52 positive	52CNTZ12	B	CIN1
38	300038094	50	HPV52 positive	52CNTZ17	B	CIN1
39	442053397	32	HPV52 positive	52CNTZ05	B	Normal
40	2000063183	38	HPV52 positive	52CNTZ05	B
41	00759289	51	HPV52 positive	52CNTZ17	B	Normal
42	442048271	48	HPV52 positive	52CNTZ05	B	Normal
43	5001236829	49	HPV52 positive	52CNTZ05	B	Normal
44	330074068	47	HPV52 positive	52CNTZ23	B
45	640024041	30	HPV52 positive	52CNTZ05	B	CIN3
46	5000593804	56	HPV52 positive	52CNTZ19	B3
47	5001360795	31	HPV52 positive	52CNTZ05	B	Normal
48	119998252	52	HPV52 positive	52CNTZ17	B	Normal
49	442055078	43	HPV52 positive	52CNTZ12	B
50	5000253068	38	HPV52 positive	52CNTZ05	B
51	442041895	22	HPV52 positive	52CNTZ12	B	Normal
52	1600065529	43	HPV52 positive	52CNTZ12	B	Normal
53	5000565257	42	HPV52 positive	52CNTZ12	B	Normal
54	442034493	27	HPV52 positive	52CNTZ05	B	CIN2
55	5000031688	29	HPV52 positive	52CNTZ12	B	Normal
56	119998412	35	HPV52 positive	52CNTZ05	B	Normal
57	310049637	45	HPV52 positive	52CNTZ12	B	Normal
58	300083197	40	HPV52 positive	52CNTZ05	B	CIN1
59	5000675026	40	HPV52 positive	52CNTZ07	B	Normal
60	5000056111	40	HPV52 positive	52CNTZ05	B
61	5001248408	31	HPV52 positive	52CNTZ05	B	Normal
62	5001382270	46	HPV52 positive	52CNTZ05	B	CIN3
63	115880080	40	HPV52 positive	52CNTZ12	B	Normal
64	5000122981	24	HPV52 positive	52CNTZ05	B	CIN1
65	5001174152	36	HPV52 positive	52CNTZ18	B	CIN2
66	5001178848	49	HPV52 positive	52CNTZ05	B	Normal
67	5001187207	29	HPV52 positive	52CNTZ05	B	Normal
68	441009639	31	HPV52 positive	52CNTZ27	A1	Normal
69	90213260	47	HPV52 positive	52CNTZ17	B
70	420017492	58	HPV52 positive	52CNTZ05	B
71	442039148	26	HPV52 positive	52CNTZ05	B
72	5001197113	20	HPV52 positive	52CNTZ05	B	Normal
73	310053912	53	HPV52 positive	52CNTZ12	B
74	5001197606	26	HPV52 positive	52CNTZ25	C2	Normal
75	830006267	37	HPV52 positive	52CNTZ05	B	Normal
76	5000775803	49	HPV52 positive	52CNTZ05	B	CIN3
77	119880868	43	HPV52 positive	52CNTZ12	B
78	121830218	29	HPV52 positive	52CNTZ05	B
79	280040281	33	HPV52 positive	52CNTZ05	B	CIN1
80	5000414775	32	HPV52 positive	52CNTZ05	B	CIN1
81	5001817909	36	HPV52 positive	52CNTZ04	B	CIN2
82	119880889	42	HPV52 positive	52CNTZ12	B	Normal
83	140026035	42	HPV52 positive	52CNTZ05	B	CIN1
84	5001496720	50	HPV52 positive	52CNTZ17	B
85	600058547	47	HPV52 positive	52CNTZ05	B	CIN1
86	5001805587	44	HPV52 positive	52CNTZ05	B	Normal
87	5000535078	54	HPV52 positive	52CNTZ05	B	CIN2
88	5000765661	29	HPV52 positive	52CNTZ05	B
89	123690169	32	HPV52 positive	52CNTZ12	B	Normal
90	5000497606	40	HPV52 positive	52CNTZ12	B	CIN2
91	11783803	28	HPV52 positive	52CNTZ05	B	CIN2
92	5600351604	33	HPV52 positive	52CNTZ12	B	CIN2
93	280037544	30	HPV52 positive	52CNTZ05	B
94	5000571253	39	HPV52 positive	52CNTZ13	B	CIN3
95	1109289	48	HPV52 positive	52CNTZ05	B
96	260053874	36	HPV52 positive	52CNTZ25	C2
97	390090472	41	HPV52 positive	52CNTZ23	B	CIN2
98	5000115693	43	HPV52 positive	52CNTZ12	B	CIN2
99	99968851	22	HPV52 positive	52CNTZ27	A1	CIN2
100	5000618989	62	HPV52 positive	52CNTZ05	B	CIN1
101	5000618970	32	HPV52 positive	/
102	697424	50	HPV52 positive	52CNTZ11	B	CIN3
103	5000550261	42	HPV52 positive	52CNTZ05	B
104	441006715	42	HPV52 positive	52CNTZ12	B	CIN1
105	5000202167	33	HPV52 positive	52CNTZ05	B	CIN3
106	5000618446	51	HPV52 positive	/
107	5000656287	41	HPV52 positive	52CNTZ12	B	CIN1
108	5000067112	58	HPV52 positive	52CNTZ12	B	CIN3
109	441009376	33	HPV52 positive	52CNTZ05	B	CIN3
110	5000679781	50	HPV52 positive	/
111	5000679677	24	HPV52 positive	52CNTZ05	B
112	1045693	41	HPV52 positive	52CNTZ05	B
113	5001029749	41	HPV52 positive	/
114	5001041533	41	HPV52 positive	52CNTZ05	B
115	330053821	49	HPV52 positive	52CNTZ05	B
116	442017816	31	HPV52 positive	52CNTZ05	B
117	442017762	39	HPV52 positive	52CNTZ12	B
118	442016349	48	HPV52 positive	52CNTZ05	B	CIN1
119	0800031617	45	HPV52 positive	52CNTZ12	B
120	00749484/5001086179	45	HPV52 positive	52CNTZ05	B	CIN1
121	5000703460	62	HPV52 positive	52CNTZ05	B	CIN2
122	300023045	50	HPV52 positive	52CNTZ05	B	CIN1
123	5001100346	41	HPV52 positive	52CNTZ05	B
124	330033916	36	HPV52 positive	/
125	380083166	51	HPV52 positive	52CNTZ12	B	CIN3
126	119994534	48	HPV52 positive	/
127	280039687	30	HPV52 positive	52CNTZ05	B
128	5001105695	42	HPV52 positive	52CNTZ21	B
129	570010522	45	HPV52 positive	52CNTZ05	B
130	660037462	44	HPV52 positive	52CNTZ05	B
131	630038840	45	HPV52 positive	52CNTZ05	B	Normal
132	1193749	44	HPV52 positive	52CNTZ05	B
133	610036200	41	HPV52 positive	52CNTZ05	B
134	5000167235	53	HPV52 positive	52CNTZ05	B	Normal
135	5000166855	49	HPV52 positive	52CNTZ21	B	Normal
136	99967685	22	HPV52 positive	52CNTZ26	C2
137	1200045329	57	HPV52 positive	52CNTZ12	B	Normal
138	5600354590	33	HPV52 positive	52CNTZ05	B
139	5000177425	34	HPV52 positive	52CNTZ05	B	Normal
140	1600112710	44	HPV52 positive	52CNTZ12	B	Normal
141	550011913	37	HPV52 positive	52CNTZ05	B	Normal
142	1178380	28	HPV52 positive	52CNTZ05	B
143	1182796	51	HPV52 positive	52CNTZ05	B
144	5000083745	41	HPV52 positive	52CNTZ05	B
145	620048709	48	HPV52 positive	52CNTZ12	B	Normal
146	630020231	55	HPV52 positive	52CNTZ27	A1	Normal
147	5000089629	29	HPV52 positive	52CNTZ19	B3	Normal
148	101819395	30	HPV52 positive	52CNTZ05	B	Normal
149	380015208	65	HPV52 positive	52CNTZ05	B	Normal
150	470044654	29	HPV52 positive	52CNTZ05	B
151	2000087871	21	HPV52 positive	52CNTZ05	B
152	5000099099	44	HPV52 positive	52CNTZ05	B	Normal
153	630010644	28	HPV52 positive	/
154	1031447	38	HPV52 positive	52CNTZ05	B
155	250060143	56	HPV52 positive	52CNTZ05	B
156	5000194772	40	HPV52 positive	/
157	1195934	41	HPV52 positive	/
158	330055411	38	HPV52 positive	52CNTZ12	B
159	5000133909	26	HPV52 positive	52CNTZ12	B	Normal
160	00724165	53	HPV52 positive	/
161	560012447	49	HPV52 positive	52CNTZ05	B
162	1215202	52	HPV52 positive	52CNTZ12	B	Normal
163	117400030	43	HPV52 positive	52CNTZ05	B
164	150077332	21	HPV52 positive	/
165	00728205	31	HPV52 positive	/
166	00729657	38	HPV52 positive	52CNTZ05	B	Normal
167	370045841	46	HPV52 positive	52CNTZ05	B	Normal
168	5000055646	49	HPV52 positive	52CNTZ08	B	Normal
169	5000979349	53	HPV52 positive	52CNTZ21	B
170	5000671666	23	HPV52 positive	52CNTZ05	B
171	5001057929	52	HPV52 positive	52CNTZ12	B
172	90010795	48	HPV52 positive	52CNTZ05	B	Normal
173	110060386	42	HPV52 positive	52CNTZ12	B	Normal
174	5000608347	47	HPV52 positive	52CNTZ05	B	Normal
175	5000519400	46	HPV52 positive	52CNTZ21	B	CIN2
176	90011124	51	HPV52 positive	52CNTZ05	B	Normal
177	5000395293	45	HPV52 positive	52CNTZ05	B	Normal
178	5001712325	44	HPV52 positive	52CNTZ05	B	Normal
179	442143230	41	HPV52 positive	52CNTZ05	B
180	5000966028	60	HPV52 positive	52CNTZ05	B
181	90007106	26	HPV52 positive	52CNTZ05	B
182	140036137	34	HPV52 positive	52CNTZ05	B	CIN1
183	5000356322	49	HPV52 positive	52CNTZ12	B
184	5000315050	35	HPV52 positive	52CNTZ12	B
185	5000342280	33	HPV52 positive	52CNTZ22	B
186	290028354	52	HPV52 positive	52CNTZ05	B	CIN2
187	840017152	28	HPV52 positive	52CNTZ16	B
188	1600101906	41	HPV52 positive	52CNTZ05	B	CIN2
189	5001293476	45	HPV52 positive	52CNTZ05	B
190	5001825296	42	HPV52 positive	52CNTZ23	B
191	450019931	44	HPV52 positive	52CNTZ05	B
192	900091229	38	HPV52 positive	52CNTZ05	B
193	5000353418	40	HPV52 positive	52CNTZ05	B	CIN3
194	5001337194	35	HPV52 positive	52CNTZ05	B
195	5001854525	47	HPV52 positive	52CNTZ05	B	CIN2
196	510051360	54	HPV52 positive	52CNTZ12	B
197	5000721112	30	HPV52 positive	52CNTZ05	B
198	5000558032	41	HPV52 positive	52CNTZ12	B
199	480014812	39	HPV52 positive	52CNTZ25	C2
200	5000511835	34	HPV52 positive	52CNTZ12	B	CIN3
201	390040763	58	HPV52 positive	52CNTZ05	B	CIN1
202	480016764	33	HPV52 positive	52CNTZ05	B	CIN1
203	009016072	67	HPV52 positive	52CNTZ05	B
204	310043116	53	HPV52 positive	52CNTZ05	B
205	670036685	30	HPV52 positive	52CNTZ20	B
206	660051212	46	HPV52 positive	52CNTZ12	B	CIN3
207	710029222	40	HPV52 positive	52CNTZ05	B
208	350006355	53	HPV52 positive	52CNTZ05	B	CIN1
209	1000039581	52	HPV52 positive	52CNTZ17	B	CIN2
210	070054120	53	HPV52 positive	52CNTZ17	B
211	290026767	38	HPV52 positive	52CNTZ05	B
212	300080111	42	HPV52 positive	52CNTZ12	B	CIN1
213	610034995	29	HPV52 positive	52CNTZ05	B
214	5000820081	48	HPV52 positive	52CNTZ17	B	CIN2
215	5001833678	45	HPV52 positive	52CNTZ05	B	CIN1
216	5000830221	40	HPV52 positive	52CNTZ25	C2	CIN2
217	5001399710	19	HPV52 positive	52CNTZ05	B	Normal
218	1081990	41	HPV52 positive	52CNTZ12	B	CIN2
219	840006609	43	HPV52 positive	52CNTZ12	B	CIN1
220	610021122	39	HPV52 positive	52CNTZ05	B	Normal
221	5000441861	50	HPV52 positive	52CNTZ13	B	CIN1
222	5001674906	47	HPV52 positive	52CNTZ05	B	CIN2
223	5000758893	29	HPV52 positive	52CNTZ05	B	CIN2
224	5001954400	34	HPV52 positive	52CNTZ05	B
225	600035066	41	HPV52 positive	52CNTZ05	B
226	5001072864	40	HPV52 positive	52CNTZ05	B
227	5000751942	29	HPV52 positive	52CNTZ12	B	CIN1
228	5001963783	49	HPV52 positive	52CNTZ05	B
229	5001184121	38	HPV52 positive	52CNTZ12	B	CIN2
230	5001970538	39	HPV52 positive	52CNTZ05	B	CIN3
231	620033982	48	HPV52 positive	52CNTZ21	B
232	5000172469	32	HPV52 positive	52CNTZ05	B	CIN3
233	5000873846	36	HPV52 positive	52CNTZ05	B
234	410018508	30	HPV52 positive	52CNTZ03	B
235	300009565	36	HPV52 positive	52CNTZ12	B	CIN2
236	5000811479	45	HPV52 positive	52CNTZ05	B
237	5000468830	48	HPV52 positive	/
238	442044755	31	HPV52 positive	52CNTZ12	B	CIN1
239	410026866	46	HPV52 positive	52CNTZ05	B
240	5000874142	35	HPV52 positive	52CNTZ05	B
241	5000028015	52	HPV52 positive	52CNTZ05	B
242	442060263	33	HPV52 positive	52CNTZ05	B
243	5001899567	48	HPV52 positive	52CNTZ05	B	Normal
244	0600043537	59	HPV52 positive	52CNTZ12	B	CIN3
245	560027104	37	HPV52 positive	52CNTZ05	B
246	410038614	48	HPV52 positive	52CNTZ21	B	CIN2
247	442085580	38	HPV52 positive	52CNTZ05	B
248	5000418057	26	HPV52 positive	52CNTZ12	B
249	5001856278	32	HPV52 positive	52CNTZ05	B
250	5000791450	41	HPV52 positive	52CNTZ05	B
251	1200055540	45	HPV52 positive	52CNTZ05	B
252	5000928141	36	HPV52 positive	52CNTZ21	B	CIN2
253	5001963845	35	HPV52 positive	52CNTZ05	B
254	5001840464	25	HPV52 positive	52CNTZ05	B	CIN1
255	070044447	51	HPV52 positive	52CNTZ05	B
256	5000849545	32	HPV52 positive	52CNTZ05	B	CIN2
257	5002055150	45	HPV52 positive	52CNTZ26	C2	CIN3
258	9993251	45	HPV52 positive	52CNTZ05	B	CIN3
259	5001697520	43	HPV52 positive	52CNTZ12	B
260	5001895369	21	HPV52 positive	52CNTZ05	B
261	5000797625	38	HPV52 positive	52CNTZ10	B
262	5001911793	34	HPV52 positive	52CNTZ05	B	CIN2
263	442163845	35	HPV52 positive	52CNTZ12	B
264	630003657	46	HPV52 positive	52CNTZ05	B
265	110032132	40	HPV52 positive	52CNTZ12	B
266	5000432345	32	HPV52 positive	52CNTZ05	B
267	330047573	61	HPV52 positive	52CNTZ12	B	CIN3
268	5001885610	57	HPV52 positive	52CNTZ05	B	CIN2
269	5001859210	34	HPV52 positive	52CNTZ05	B	CIN2
270	5002003422	44	HPV52 positive	52CNTZ05	B	CIN1
271	5001014337	35	HPV52 positive	52CNTZ05	B
272	5001740961	52	HPV52 positive	52CNTZ05	B
273	5001101879	27	HPV52 positive	52CNTZ05	B	CIN2
274	150070504	48	HPV52 positive	52CNTZ05	B	CIN1
275	5000511353	56	HPV52 positive	52CNTZ05	B
276	530038759	47	HPV52 positive	52CNTZ05	B	CIN1
277	5000933912	53	HPV52 positive	52CNTZ17	B	CIN1
278	5000169466	42	HPV52 positive	52CNTZ05	B
279	5001547354	30	HPV52 positive	52CNTZ05	B	CIN1
280	5001120478	22	HPV52 positive	52CNTZ05	B
281	5001657166	23	HPV52 positive	52CNTZ05	B	CIN2
282	5000422066	28	HPV52 positive	52CNTZ05	B	CIN2
283	5002105595	48	HPV52 positive	52CNTZ05	B
284	840035174	57	HPV52 positive	52CNTZ05	B	CIN2
285	5001676154	40	HPV52 positive	52CNTZ05	B
286	5001707384	47	HPV52 positive	52CNTZ12	B
287	5000254201	50	HPV52 positive	52CNTZ05	B
288	1172603	43	HPV52 positive	52CNTZ05	B
289	5001246522	44	HPV52 positive	/
290	1600107966	47	HPV52 positive	52CNTZ05	B	CIN1
291	5001191444	63	HPV52 positive	52CNTZ05	B	CIN1
292	5001446310	39	HPV52 positive	52CNTZ12	B	CIN3
293	5000477441	49	HPV52 positive	52CNTZ05	B	CIN3
294	110076108	38	HPV52 positive	52CNTZ05	B	CIN1
295	5001943688	32	HPV52 positive	52CNTZ05	B
296	330038126	54	HPV52 positive	52CNTZ12	B	CIN1
297	5001329923	49	HPV52 positive	52CNTZ05	B	CIN3
298	630037512	49	HPV52 positive	52CNTZ12	B	CIN1
299	5001483302	44	HPV52 positive	52CNTZ05	B
300	5000022828	64	HPV52 positive	52CNTZ02	B	CIN1
301	5001038083	56	HPV52 positive	52CNTZ05	B	CIN3
302	1050526	40	HPV52 positive	52CNTZ10	B	CIN1
303	5001266011	40	HPV52 positive	52CNTZ05	B	CIN1
304	0900049074	49	HPV52 positive	52CNTZ05	B
305	5002101899	30	HPV52 positive	52CNTZ05	B	CIN2
306	5000350659	23	HPV52 positive	52CNTZ05	B
307	441005965	63	HPV52 positive	52CNTZ05	B	CIN1
308	5000948754	31	HPV52 positive	52CNTZ12	B	CIN2
309	5000784710	36	HPV52 positive	52CNTZ12	B	CIN1
310	5001251249	37	HPV52 positive	52CNTZ12	B	CIN2
311	5001118332	26	HPV52 positive	52CNTZ15	B
312	9000523375	46	HPV52 positive	52CNTZ05	B	CIN1
313	5002085144	32	HPV52 positive	52CNTZ12	B	CIN1
314	5001433618	31	HPV52 positive	52CNTZ01	B
315	5000395148	43	HPV52 positive	52CNTZ05	B	CIN1
316	5002281195	46	HPV52 positive	52CNTZ12	B
317	510044101	44	HPV52 positive	52CNTZ05	B	CIN1
318	5000372085	38	HPV52 positive	52CNTZ05	B	CIN1
319	5000975083	23	HPV52 positive	52CNTZ12	B
320	5001504695	41	HPV52 positive	52CNTZ05	B	CIN2
321	1000037548	58	HPV52 positive	52CNTZ05	B
322	5002266783	53	HPV52 positive	52CNTZ05	B	CIN2
323	5002292808	46	HPV52 positive	52CNTZ24	B
324	5001931200	24	HPV52 positive	52CNTZ05	B
325	450002898	49	HPV52 positive	52CNTZ05	B
326	442115463	53	HPV52 positive	52CNTZ05	B	CIN1
327	5001186364	33	HPV52 positive	52CNTZ06	B
328	442015145	28	HPV52 positive	52CNTZ12	B
329	5001975812	36	HPV52 positive	52CNTZ12	B	CIN1
330	5000738144	45	HPV52 positive	52CNTZ05	B
331	442080002	40	HPV52 positive	52CNTZ22	B
332	5002298889	58	HPV52 positive	52CNTZ05	B	CIN2
333	5001001542	29	HPV52 positive	52CNTZ05	B	CIN1
334	660028824	47	HPV52 positive	52CNTZ12	B	CIN1
335	5000382621	26	HPV52 positive	52CNTZ05	B	CIN2
336	250080635	38	HPV52 positive	52CNTZ05	B	CIN2
337	5002160305	28	HPV52 positive	52CNTZ12	B	CIN1
338	390050378	45	HPV52 positive	52CNTZ05	B	CIN2
339	5001450842	37	HPV52 positive	52CNTZ05	B
